# Supplementary material for: Plant Virus and Virus-like Disease Threats to Australia’s North Targeted by the Northern Australia Quarantine Strategy
Source: Plants (Basel). 2021 Oct 14;10(10):2175. doi: 10.3390/plants10102175 (PMC8537380; doi:10.3390/plants10102175)
Supplement: Supplementary file 1 [file plants-10-02175-s001.zip]

Archive with 1 entries (1 files):
- Supplementary tables.pdf
